# Supplementary material for: Techno-economic assessment of microbial limonene production
Source: Bioresour Technol. 2020 Mar;300:122666. doi: 10.1016/j.biortech.2019.122666 (PMC7001033; doi:10.1016/j.biortech.2019.122666)
Supplement: Supplementary data 1 [file mmc1.xlsx]

## Sheet: Stream data (LLE)
															Base case details
															Main process assumptions	Value
															Limonene productivity (kg/(m3·h))	0.8
															Operating Mode	Fed-batch
															Target limonene purity (% w/w)	96
															Process energy utilisation efficiency (%)	60
															Initial reactor working volume (m3)	100
															Batch time (h)	50
															Batch down time (h)	5
															Initial glucose concentration (kg/m3)	50
															Percentage of maximum limonene yield (%), (i.e. carbon source distribution to limonene synthesis), x	0.45
															Percentage of carbon source allocated for acetic acid production (%), y	0.05
															Percentage of carbon source allocated for respiration (%)	(1-x-y)*0.47
															Percentage of carbon source allocated for biomass synthesis (%)	(1-x-y)*(1-0.47)
															Specific power, P/V (W/L)	1.5
															Air compressor duty (W/(m3/h))	83
	Stream number	Description	Flowrate	Unit
	1	Air supply	0.15625	m3/s
	2	Feed (glucose molasse)	436.27	kg/h
			Mass flowrate (kg/h)
	Stream number	Description	Limonene	Dodecane	Air	Broth/water
	3	Fermenter vent	12.654	0	715.816	17.643
	4	Culture broth to LLE	67.346	0	0	52073
	5	Organic mixture to distillation	67.346	3835.3	0	0
	6	Product	66.672	2.778	0	0
	7	Solvent recovery	0.674	3832.52	0	0
		Limonene overall recovery (%)	0.840525

## Sheet: Stream data (GS)
															Base case details
															Main process assumptions	Value
															Limonene productivity (kg/(m3·h))	0.8
															Operating Mode	Fed-batch
															Target limonene purity (% w/w)	96
															Process energy utilisation efficiency (%)	60
															Initial reactor working volume (m3)	100
															Batch time (h)	50
															Batch down time (h)	5
															Initial glucose concentration (kg/m3)	50
															Percentage of maximum limonene yield (%), (i.e. carbon source distribution to limonene synthesis), x	0.45
															Percentage of carbon source allocated for acetic acid production (%), y	0.05
															Percentage of carbon source allocated for respiration (%)	(1-x-y)*0.47
															Percentage of carbon source allocated for biomass synthesis (%)	(1-x-y)*(1-0.47)
															Specific power (W/L)	1.5
															Air compressor duty (W/(m3/h))	83
		Stream number	Description	Flowrate	Unit
		1	Air supply	0.48725	m3/s
		2	Feed (glucose molasse)	436.27	kg/h
				Mass flowrate (kg/h)
		Stream number	Description	Limonene	Dodecane	Air	Broth/water
		3	Off-gas to gas-stripping	72.188	0	2232.2	55.018
		4	Organic mixture to distillation	71.322	56.982	0	0
		5	Product	70.609	2.94204	0	0
		6	Solvent recycle	0.71304	54.04	0	0
		7	Vent	1.57904	17.041	2232.2	Trace
			Limonene overall recovery (%)	0.906439
			Limonene absorber recovery (%)	0.988

## Sheet: Assumptions
		1. Factorial method for FC estimation
		Process type – Fluids	Cost factor	Chemical Engineering handbook
		Factors	Value	Description
		fp	0.8	Piping																						1
		fm	1.3	Material factor
			(stainless steel 304 relative to carbon steel)
		fer	0.3	Equipment erection
		fel	0.2	Electrical
		fi	0.3	Instrumentation and control
		fc	0.3	Civil
		fs	0.2	Structure and building
		fl	0.1	Lagging and paint
		f overall	3.74	ISBL = 3.74*Ce	*If the cost estimation is based on carbon steel while the actual material used for construction is stainless 304
		f overall	3.2	ISBL = 3.2*Ce	*If the construction material used is the same as that used in cost estimation
		OS	0.3	Offsite			GBP to USD exchange ratio	1.32
		D&E	0.3	Design and Engineering			CECPI 2007	509.7
		X	0.1	Contingency			CECPI (as of this analysis)	608.928
		FC (fixed capital cost)	1.82	FC = 1.82*ISBL
				FC = 5.8248Ce
		2. Estimation of purchase cost of equipment Ce
		Equipment type	Unit for size S	a	b	n
		Propeller	drive power, kW	15000	990	1.05
		Heat exchanger (U-tube shell and tube counterflow)	area, m2	24000	46	1.2
		Reboiler (U-tube kettle)	area, m2	25000	340	0.9
		Pressure vessel (vertical, carbon steel)	shell mass, kg	10000	29	0.85
		Pressure vessel (vertical, stainless steel 304)	shell mass, kg	15000	68	0.85
		Pressure vessel (horizontal, stainless steel 304)	shell mass, kg	11000	63	0.85
		Centrifuge	power, kW	57000	660	1.5
		Distillation tray (vertical)	diameter, m	110	380	1.8
		Packings, (304 stainless steel structure packing)	m3	0	6900	1
		Packed mechanical refrigerator	duty, kW	21000	3100	0.9
		Ce (equipment purchase cost)	Ce = a + bS^n
		Equipment type	Unit for size S	a	b	n
		Bioreactor (vessel)	total volume, m3	0.6622	2292	2
		Ce (equipment purchase cost)	Ce = -aS^n + b
		3. Unit prices for utilities, consumables, raw material and product for estimation of variable cost of production (VCOP)
			Cooling water	Steam	Electricity
		Unit price	0.05	12	0.125
			(£/m3)	(£/tonne)	(£/kW-h)
		Inlet temperature (°C)	20	198.28	-
		Outlet temperature (°C)	50	198.28	-
		Latent heat (kJ/kg)	-	1945.24	-
		Specific heat capacity (kJ/kg-°C)	4.18	-	-
		Pressure (bar)	1.01235	15	-
		Dodecane	1.64	(£/kg)
		Limonene (for payback time estimation)	14.17	(£/kg)
		Glucose molasse (80 wt% glucose, 20 wt% water)	0.383	(£/kg)
		Crude glycerol (80 wt% glycerol, 12 wt% water, 6% NaCl)	0.087	(£/kg)
		Ammionium sulphate (nitrogen source)	0.113	(£/kg)
		Culture medium (excluding carbon and nitrogen source)	3.64	(£/m3)
		NaOH	0.3	(£/kg)
		4. Heuristics for estimation of fixed cost of production FCOP
		Item	Value		Labour	ISBL
		Shift posts	3	Labour	1
		Operator per shift	4.5	Offsite		0.3
		Salary (£ per capita/yr)	25000	Supervision	0.25
		Supervision	25% Labour	Direct salary overhead	0.5
		Direct salary overhead	40% (Supervison + labour)	Maintenance		0.05
		Maintenance	5% ISBL	Property tax		0.02
		Property tax	2% ISBL	Rent		0.026
		Rent	2% (ISBL + OSBL)	General plant overhead	1.1375
		General plant overhead	65% (Labour + Supervision + Direct salary overhead)	Environmental charge		0.013
		Environmental charge	1% ISBL+OSBL	FCOP	2.8875	0.109
				FCOP = 2.8875*L + 0.109*ISBL
		5. Heuristics for estimation of working capital
		Item	Value
		Raw material inventory	Raw material weekly cost × 2
		Cash on hand	Weekly FCOP + weekly VCOP
		Product inventory	Cash on hand × 2
		Account receivable	Cash on hand × 4
		Account payable	(Raw material + consumable + packaging&shipping weekly cost)× 2
		Spare part inventory	2% (ISBL + OSBL)
		6. Other financial assumptions
		Item	Value				Start-up schedule
		Plant life (year)	15		Year	%FC	%WC	%FCOP	%VCOP	% Revenue
		Plant depreciation schedule	Proportional		1	30	0	0	0	0
		Depreciaton preriod (year)	Half of plant life		2	70	0	0	0	0
		Debt ratio	0.4		3	0	100	100	50	50
		Equity ratio	0.6		4	0	0	100	100	100
		Cost of debt	0.08		5+	0	0	100	100	100
		Cost of equity	0.15
		Cost of capital	0.122
		7. CO2 emission factors
		Item	Value	Source
		MP steam (kg CO2eq/GJ)	51.6463	https://assets.publishing.service.gov.uk/government/uploads/system/uploads/attachment_data/file/726911/2018_methodology_paper_FINAL_v01-00.pdf
		Electricity (fossil fuel) (kg CO2eq/kwh)	0.707	https://www.epa.gov/energy/greenhouse-gases-equivalencies-calculator-calculations-and-references
		Limonene (from juice industry) (cradle-to-gate, excluding transport) (kg CO2eq/kg)	0.142	Life Cycle Assessment - Renewable and Sustainable Citrus Oils Final Report (http://www.renewableci trus.org/sites/renewablecitrus.org/files/LCA%201-6-13.pdf)
		Process water (kg CO2eq/m3)	0.03	https://www.winnipeg.ca/finance/findata/matmgt/documents/2012/682-2012/682-2012_Appendix_H-WSTP_South_End_Plant_Process_Selection_Report/Appendix%207.pdf
		Nitrogen salt (assumed ammonium chloride) (kg CO2eq/m3)	1.18	https://www.winnipeg.ca/finance/findata/matmgt/documents/2012/682-2012/682-2012_Appendix_H-WSTP_South_End_Plant_Process_Selection_Report/Appendix%207.pdf

## Sheet: Batch scheduling
	Time																											i			i			I
	0	5	10	15	20	25	30	35	40	45	50	0	5	10	15	20	25	30	35	40	45	50
Batch number (B1-B11)	5	10	15	20	25	30	35	40	45	50	55	5	10	15	20	25	30	35	40	45	50	55														Time (h)	Titre (kg/m3)	Productivity (kg/m3-h)	% of average productivity
B1	0.02	0.05	0.13	0.15	0.2	0.15	0.13	0.07	0.05	0.05																										0	0
B2		0.02	0.05	0.13	0.15	0.2	0.15	0.13	0.07	0.05	0.05																									5	0.02	0.004	20
B3			0.02	0.05	0.13	0.15	0.2	0.15	0.13	0.07	0.05	0.05																								10	0.07	0.01	50
B4				0.02	0.05	0.13	0.15	0.2	0.15	0.13	0.07	0.05	0.05																							15	0.2	0.026	130
B5					0.02	0.05	0.13	0.15	0.2	0.15	0.13	0.07	0.05	0.05																						20	0.35	0.03	150
B6						0.02	0.05	0.13	0.15	0.2	0.15	0.13	0.07	0.05	0.05																					25	0.55	0.04	200
B7							0.02	0.05	0.13	0.15	0.2	0.15	0.13	0.07	0.05	0.05																				30	0.7	0.03	150
B8								0.02	0.05	0.13	0.15	0.2	0.15	0.13	0.07	0.05	0.05																			35	0.83	0.026	130
B9									0.02	0.05	0.13	0.15	0.2	0.15	0.13	0.07	0.05	0.05																		40	0.9	0.014	70
B10										0.02	0.05	0.13	0.15	0.2	0.15	0.13	0.07	0.05	0.05																	45	0.95	0.01	50
B11											0.02	0.05	0.13	0.15	0.2	0.15	0.13	0.07	0.05	0.05																50	1	0.01	50
B1												0.02	0.05	0.13	0.15	0.2	0.15	0.13	0.07	0.05	0.05															Average Productivity (kg/m3-h)	0.02
B2													0.02	0.05	0.13	0.15	0.2	0.15	0.13	0.07	0.05	0.05
B3														0.02	0.05	0.13	0.15	0.2	0.15	0.13	0.07	0.05	0.05
B4															0.02	0.05	0.13	0.15	0.2	0.15	0.13	0.07	0.05	0.05

## Sheet: TEA results
1	TEA results (MLSP) for the gas-stripping process (glucose fermentation)																		TEA results (MLSP) for the gas-stripping process (glycerol fermentation)
	MLSP (USD)	Overall limonene recovery	Limonene recovery (in absorber)	Limonene recovery (in fermenter)	Limonene Productivity (kg/m3-h)	FC ($)	WC ($)	FCOP ($/yr)	VCOP ($/yr)	Revenue ($/yr)		Emission factor (kgCO2/kg)	CFC limonene from juice industry (CO2eq/kg)						MLSP (USD)	Overall limonene recovery	Limonene recovery (in absorber)	Limonene recovery (in fermenter)	Limonene Productivity (kg/m3-h)	FC ($)	WC ($)	FCOP ($/yr)	VCOP ($/yr)	Revenue ($/yr)
	49.8675	0.89122	0.985	0.93	0.2	7.44542e+06	631966	1.73229e+06	1.28643e+06	5.92572e+06		14.2421	0.142						44.8494	0.876076	0.982	0.92	0.2	7.31156e+06	504076	1.72427e+06	812553	5.23886e+06
	35.9109	0.890755	0.986	0.93	0.3	7.62688e+06	717420	1.74316e+06	1.59121e+06	6.39756e+06		9.93199	Source: Life Cycle Assessment -Renewable and Sustainable Citrus Oils Final Report						30.8753	0.874603	0.982	0.92	0.3	7.46635e+06	529062	1.73354e+06	896143	5.40073e+06
	28.9413	0.887571	0.984	0.93	0.4	7.74737e+06	801449	1.75037e+06	1.89589e+06	6.84998e+06		7.80091							23.8709	0.882585	0.982	0.93	0.4	7.66818e+06	560067	1.74563e+06	1.01011e+06	5.61815e+06
	24.7247	0.896919	0.985	0.94	0.5	7.98474e+06	894588	1.76459e+06	2.24003e+06	7.392e+06		6.72723							19.6717	0.880389	0.981	0.93	0.5	7.7989e+06	584509	1.75346e+06	1.09376e+06	5.77292e+06
	21.9194	0.895723	0.985	0.94	0.6	8.13434e+06	979323	1.77355e+06	2.54489e+06	7.85348e+06		5.82904							16.8664	0.879085	0.981	0.93	0.6	7.94112e+06	609217	1.76198e+06	1.17742e+06	5.93081e+06
	19.9156	0.895427	0.986	0.94	0.7	8.30203e+06	1.06448e+06	1.78359e+06	2.84977e+06	8.32207e+06		5.18276							14.8627	0.877773	0.981	0.93	0.7	8.08102e+06	633865	1.77035e+06	1.26105e+06	6.08815e+06
	18.4172	0.894214	0.986	0.94	0.8	8.44735e+06	1.14911e+06	1.79229e+06	3.15459e+06	8.78341e+06		4.70289			0.724693				13.3468	0.880921	0.986	0.93	0.8	8.30234e+06	660442	1.78361e+06	1.34489e+06	6.27065e+06
	17.2323	0.903581	0.986	0.95	0.9	8.67708e+06	1.24444e+06	1.80605e+06	3.51322e+06	9.34249e+06		4.50021							12.1794	0.878698	0.985	0.93	0.9	8.42008e+06	684563	1.79066e+06	1.42845e+06	6.42119e+06
	16.2914	0.90255	0.986	0.95	1	8.81925e+06	1.32903e+06	1.81457e+06	3.81822e+06	9.80256e+06		4.18362							11.2385	0.887945	0.985	0.94	1	8.62349e+06	717248	1.80284e+06	1.55232e+06	6.65277e+06
2	TEA results (Payback time) for the LLE process											ISBL cost breakdown by unit operation			Variable cost of production breakdown
	Payback time (yr)	Overall recovery	Limonene (extractor)	Limonene recovery (fermenter)	Limonene Productivity (kg/m3-h)	FC ($)	WC ($)	FCOP ($/yr)	VCOP ($/yr)	Revenue ($/yr)		Fermenter ($)	Recovery ($)	Distillation ($)	Raw materials and consumables ($/batch)	Sterilisation and waste disposal ($/batch)	Heating/cooling ($/batch)	Mixing, pumping and compression ($/batch)
	91.8017	0.88099	1	0.88	0.5	8.1741e+06	891448	1.77593e+06	2.24589e+06	4.12057e+06		2.67263e+06	696834	426252	11760	831.044	1157.51	1815.44
	21.9065	0.870189	1	0.87	0.6	8.59191e+06	995502	1.80095e+06	2.64545e+06	4.88406e+06		2.74104e+06	805182	443504	14020.4	851.255	1441.26	2036.32
	14.0415	0.8509	1	0.85	0.7	8.90732e+06	1.09239e+06	1.81984e+06	3.01201e+06	5.57176e+06		2.80857e+06	874413	453210	16280.8	871.554	1607.42	2219.94
	11.1637	0.840525	1	0.84	0.8	9.36647e+06	1.19874e+06	1.84734e+06	3.42083e+06	6.29009e+06		2.87542e+06	1.00394e+06	470049	18541.3	891.939	1889.77	2485.43
	9.61804	0.821288	1	0.82	0.9	9.68875e+06	1.29606e+06	1.86664e+06	3.78926e+06	6.91439e+06		2.94172e+06	1.07862e+06	478724	20801.9	912.411	2040.89	2692.68
	8.71277	0.81111	1	0.81	1	1.01919e+07	1.40471e+06	1.89678e+06	4.20684e+06	7.58744e+06		3.00759e+06	1.22985e+06	495284	23062.5	932.969	2322.02	3000.3
3	TEA results (Payback time) for the GS process											ISBL cost breakdown by unit operation			Variable cost of production breakdown
	Payback time (yr)	Overall recovery	Limonene recovery (absorber)	Limonene recovery (fermenter)	Limonene Productivity (kg/m3-h)	FC ($)	WC ($)	FCOP ($/yr)	VCOP ($/yr)	Revenue ($/yr)		Fermenter ($)	Recovery ($)	Distillation ($)	Raw materials and consumables ($/batch)	Sterilisation and waste disposal ($/batch)	Heating/cooling ($/batch)	Mixing, pumping and compression ($/batch)
	43.1342	0.895192	0.994	0.93	0.5	8.17323e+06	892594	1.77588e+06	2.20094e+06	4.18699e+06		2.70843e+06	730289	356593	12242.6	846.813	42.9425	2420.3
	13.3077	0.902089	0.992	0.94	0.6	8.32161e+06	983707	1.78476e+06	2.5452e+06	5.0631e+06		2.7788e+06	727413	358008	14585.8	867.875	50.4252	2608
	8.47844	0.89906	0.99	0.94	0.7	8.40272e+06	1.06685e+06	1.78962e+06	2.85001e+06	5.88712e+06		2.84335e+06	699792	358736	16887.4	886.858	54.2594	2640.59
	6.30239	0.906439	0.988	0.95	0.8	8.58321e+06	1.161e+06	1.80043e+06	3.20836e+06	6.78335e+06		2.91335e+06	711968	360372	19245.5	908.626	63.0524	2883.65
	5.05283	0.905414	0.988	0.95	0.9	8.7271e+06	1.24563e+06	1.80905e+06	3.51341e+06	7.62265e+06		2.97635e+06	715040	361115	21548	927.641	66.9656	2916.77
	4.24978	0.903466	0.987	0.95	1	8.8434e+06	1.32962e+06	1.81601e+06	3.81838e+06	8.45138e+06		3.03871e+06	705947	361850	23850	946.654	70.8321	2949.85

## Sheet: VLE_data
	Experiment #1	Limonene mole fraction in organic mixture	Limonene recovery	Limonene recovery (fitting)
		0	0.882654	0.8973
		0.0303245	0.837757	0.87311
		0.0585864	0.859933	0.850395
		0.097399	0.682162	0.818932
		0.247922	0.690285	0.693988
		0.272158	0.745838	0.673436
		0.287571	0.564591	0.660303
		0.382741	0.554914	0.578129
		0.391548	0.48591	0.570431
		0.405092	0.529184	0.558561
		0.480337	0.424751	0.491929
		0.508263	0.345597	0.466904
		0.595101	0.347678	0.388062
		0.625047	0.481745	0.360514
		0.671083	0.511177	0.317806
		0.687368	0.461911	0.302594
		0.705226	0.397655	0.28585
		0.751054	0.251354	0.242581
		0.757341	0.237288	0.236612
		0.785181	0.381759	0.210079
		1	0	0
	Experiment #2 (aeration 0.5 vvm)	Time (h)	Limonene concentration in broth (mg/l)
		0	1536.25
		0	1616.82
		1	816.74
		1	816.74
		1	671.529
		1	984.647
		1.5	660.677
		1.5	581.379
		2	451.463
		2	455.976
		2	562.753
		2	478.635
		2	358.126
		2	452.518
		2.5	455.721
		2.5	218.189
		3	332.577
		3	282.486
		3	161.235
		3	99.9166
		3.5	76.2104
		3.5	154.368
		4	8.0782
		4	3.33237
		4	158.014
		4	120.846
		5	135.371
		5	71.9539
		5.5	26.1973
		5.5	59.3547
		6	3.0036
		6	1.23123
		6	106.175
		6	8.91243
		7	69.0393
		7	46.1459
		7.5	7.14472
		7.5	14.3557
		8	1.58233
		8	2.85092
	Experiment #3 (aeration 1 vvm)	Time (h)	Limonene concentration in broth (mg/l)
		0	1615.14
		0	1572.78
		0.5	688.366
		0.5	508.234
		0.5	755.436
		0.5	946.228
		1.5	92.7583
		1.5	98.6821
		1.5	50.3531
		1.5	318.105
		2.5	6.50335
		2.5	1.39356
		2.5	4.46212
		2.5	23.2806
		4.5	0
		4.5	1.48033
		4.5	1.80355
		4.5	4.05101

## Sheet: Sensitivity
		Base value	Lower bound	Upper bound	% Change	% Change	MLSP(low)	MLSP(low)	Base value	MLSP (high diff)	MLSP (low diff)	Diff
	Cost of equity (0.1 - 0.25)	0.15	0.1	0.25	-33.3333	66.6667	17.6505	20.3164	18.4694	1.84696	0.81894	2.6659
	Project (20 - 10 year)	15	10	20	-33.3333	33.3333	20.0028	17.8944	18.4694	1.53336	0.574992	2.10835
	Debt ratio (80 - 30%)	40	30	80	-25	100	20.0028	17.8944	18.4694	1.53336	0.574992	2.10835
	Limonene Yield (0.5 - 0.3kg/kg carbon source)	0.45	0.3	0.5	-33.3333	11.1111	22.5641	17.6505	18.4694	4.09466	0.81894	4.9136
	Total Capital investment (80 - 120%)	100	80	120	-20	20	17.6854	19.2709	18.4694	0.80146	0.78408	1.58554
	Cost of substrate ($0.40 - 0.61/kg)	0.506	0.4	0.61	-20.9486	20.5534	17.2498	19.7588	18.4694	1.28938	1.21964	2.50902
	Fixed cost of production (80 - 120%)	100	80	120	-20	20	17.3717	19.5846	18.4694	1.11516	1.09774	2.2129
	Plant energy efficiency (70 - 40%)	60	40	70	-33.3333	16.6667	19.2535	18.2604	18.4694	0.78406	0.20904	0.9931
	Interest rate (0.05-0.12)	0.08	0.05	0.12	-37.5	50	18.1384	18.9399	18.4694	0.47046	0.33104	0.8015
	Yield	MLSP	% Change in variable	% Change in MLSP		Project (year)	MLSP	% Change in variable	% Change in MLSP																				1
	0.3	22.5641	-33.3333	22.1699		10	20.0028	-33.3333	8.30215
	0.34	21.1702	-24.4444	14.6229		12	19.1838	-20	3.86779
	0.38	20.0028	-15.5556	8.30215		14	18.6785	-6.66667	1.13192
	0.42	19.0619	-6.66667	3.20779		16	18.33	6.66667	-0.754717
	0.46	18.2952	2.22222	-0.943396		18	18.0687	20	-2.16981
	0.5	17.6505	11.1111	-4.43403		20	17.8944	33.3333	-3.11321
	Cost of substrate (GBP/kg)	MLSP	% Change in variable	% Change in MLSP		Debt ratio (%)	MLSP	% Change in variable	% Change in MLSP
	0.305	17.2498	-39.7233	-6.60356		30	18.6785	-25	1.13192
	0.34	17.7551	-32.8063	-3.86792		40	18.4694	0	-0.000216574
	0.37	18.2604	-26.8775	-1.13208		50	18.2778	25	-1.03761
	0.4	18.7656	-20.9486	1.60377		60	18.0861	50	-2.07554
	0.43	19.2535	-15.0198	4.24517		70	17.8944	75	-3.11347
	0.46	19.7588	-9.09091	6.98113		80	17.7028	100	-4.15086
	Plant energy efficiency (%)	MLSP	% Change in variable	% Change in MLSP		Cost of equity	MLSP	% Change in variable	% Change in MLSP
	40	19.2535	-33.3333	4.24517		0.1	17.6505	-33.3333	-4.43403
	45	18.9922	-25	2.83041		0.125	18.0513	-16.6667	-2.26396
	50	18.7831	-16.6667	1.69826		0.15	18.4694	0	-0.000216574
	55	18.6088	-8.33333	0.754544		0.175	18.905	16.6667	2.35827
	60	18.4694	0	-0.000216574		0.2	19.3581	33.3333	4.81152
	65	18.3475	8.33333	-0.660226		0.225	19.8285	50	7.35843
	70	18.2604	16.6667	-1.13182		0.25	20.3164	66.6667	10.0001
	Total Capital investment (%)	MLSP	% Change in variable	% Change in MLSP		Fixed cost of production (%)	MLSP	% Change in variable	% Change in MLSP
	80	17.6854	-20	-4.24528		80	17.3717	-20	-5.94355
	85	17.877	-15	-3.20755		85	17.6505	-15	-4.43403
	90	18.0861	-10	-2.07554		90	17.9293	-10	-2.92451
	95	18.2778	-5	-1.03774		95	18.1907	-5	-1.5092
	100	18.4694	0	0		100	18.4694	0	0
	105	18.6785	5	1.13208		105	18.7482	5	1.5093
	110	18.8702	10	2.16981		110	19.027	10	3.01882
	115	19.0619	15	3.20779		115	19.3058	15	4.52835
	120	19.2709	20	4.33938		120	19.5846	20	6.03787
						Cost of interest	MLSP	% Change in variable	% Change in MLSP
						0.05	18.1384	-37.5	-1.79237
						0.06	18.2429	-25	-1.22657
						0.07	18.3649	-12.5	-0.566016
						0.08	18.4694	0	-0.000216574
						0.09	18.5914	12.5	0.660334
						0.1	18.7134	25	1.32088
						0.11	18.8179	37.5	1.88668
						0.12	18.9399	50	2.54723

## Sheet: Complexity index
				Featured complexity index (FCI)
Platform	TRL level	Number of features		FCI (platform)	7
Terpene synthesis from C6 sugar	3	7
Feedstock	TRL level	Number of features		FCI (platform)	1
Sugar crops	9	1
Product	TRL level	Number of features		FCI (platform)	2
Limonene (platform chemcials and biofuels)	8	2
Process	TRL level	Number of features		FCI (platform)	4
Aerobic fermentation	9	1
Separation (generic)	8	2
Distillation	9	1
Biorefinery complexity profile (BCP)	14(7/1/2/4)
